# Supplementary material for: Thymic Atrophy and Immune Dysregulation in Infants with Complex Congenital Heart Disease
Source: J Clin Immunol. 2024 Feb 23;44(3):69. doi: 10.1007/s10875-024-01662-4 (PMC10891212; doi:10.1007/s10875-024-01662-4)
Supplement: Supplementary file 2 — Supplementary file2 (XlSX 35.1 KB) [file 10875_2024_1662_MOESM2_ESM.xlsx]

## Sheet: Supporting data values
Sample ID	CHD primary disease group	Trisomy 21	age (days)	NT-proBNP (ng/l)	Troponin T (pg/ml)	IL-6 (NPX)	Cortisol (µg/dl)	Lymphocytes (x10^3/µl)	% Lymphocytes of WBC	RTE (x10^3/µl)	% RTE of CD4con	% CD45low of CD45+	% CD45high of CD45+	% ETP of CD45low	% TC of CD45low	% ISP4-I of CD45low	% DP-I of CD45low	% ISP4-II of CD45high	% DP-II of CD45high	% SP4 of CD45high	% CD4-I of SP4	% CD4-II of SP4	% CD4-III of SP4	% SP8 of CD45high	% CD8-I of SP8	% CD8-II of SP8	% CD8-III of SP8	% Treg of CD45high	% Treg-I of Treg	% Treg-II of Treg	% Treg-III of Treg	% Tγδ of CD45high
T01	HLHS/IAA	0	13	55905	208	8.42993	10.8616	1	6.8	62.1362	28	3.96673	95.7073	17.5207	12.1606	60.8973	8.38253	3.59562	65.9219	18.0926	37.4047	40.4284	21.8153	7.86162	12.7723	85.3106	1.90464	2.21766	11.6505	65.7988	22.4625	0.904287
T02	VSD	0	195	544	21	2.44455	9.0743	4.9	46.4	774.299	53.5	6.77157	93.1035	7.18874	3.50791	73.7566	15.2174	2.16027	84.0912	8.87285	65.1839	26.0344	8.57239	2.10577	31.2856	47.4403	21.0751	1.27568	30.5164	56.9484	12.1596	0.689345
T03	ASD	1	290	261	10	NA	5.12989	3.2	46	322.636	44.3	4.74551	94.8442	11.4429	19.5644	52.8953	15.0557	0.679328	83.6302	8.81158	63.3634	31.9753	4.18562	4.58437	52.8341	42.6266	4.36442	1.14181	23.9068	62.879	13.0546	0.497469
T04	TGA	0	9	26085	28	5.6116	2.61382	4.5	34.2	610.49	35.7	7.15503	92.5772	13.4109	34.0267	42.1758	9.80499	1.6642	79.9297	12.5769	39.1288	49.0224	11.6638	2.48281	33.099	60.3408	6.47497	1.61766	15.528	68.1595	16.051	0.716552
T05	VSD	0	289	389	10	3.35162	6.07978	3.2	40.1	529.011	47.2	8.36759	91.0491	11.1316	16.0295	55.9496	16.1216	1.72149	83.6769	8.29277	53.0883	38.489	8.21848	2.26615	45.5791	42.9016	11.2702	0.876265	25.2818	65.5395	8.69565	1.55921
T06	ToF	0	188	230	33	2.29744	3.45423	4.4	49.5	944.522	50.8	10.413	89.1695	12.1359	28.7054	44.9195	13.5479	1.19234	85.6631	6.17043	49.2992	43.02	7.58737	3.54705	44.1808	48.277	7.28218	1.08395	23.4043	70.4255	6.17021	1.28575
T07	VSD	0	61	8200	104	5.76983	21.9302	2.2	38.6	247.88	36.3	3.43927	96.4177	20.4998	27.9035	42.7395	7.76887	1.85581	80.1222	11.4927	40.8494	47.1187	11.9075	4.09243	18.1864	66.985	14.7538	1.11359	21.8349	66.3303	11.6743	0.43675
T08	cAVSD	0	228	812	15	2.92149	8.82908	2.5	24.9	360.985	63.6	6.93583	92.8332	4.84223	18.3463	69.0936	7.20217	3.40031	82.2971	9.18287	49.3102	39.4183	10.9657	1.54637	27.6605	60.3041	11.6976	1.94863	21.9839	70.2413	7.60724	0.956685
T09	HLHS/IAA	0	5	28000	24	5.73317	2.32381	1.9	23	181.555	34	11.0292	88.4743	12.0145	19.7084	58.0398	9.87549	2.4741	79.7854	12.8852	55.1735	39.4832	5.07567	1.8506	44.5161	51.1111	4.30108	1.42344	37.931	56.5704	5.21901	0.577068
T10	VSD	0	301	160	7	3.62048	5.28549	2.4	44.1	295.872	49.7	3.79942	95.9136	7.65772	13.0811	51.0169	28.1198	0.807824	88.7993	5.82603	55.6794	32.7971	11.4294	2.83067	19.2062	71.9264	8.81897	0.630256	18.2174	62.0435	19.5652	0.383634
T11	ToF	0	166	543	13	2.72496	9.84289	3.6	58.3	690.494	61	4.56193	95.2545	9.0297	14.0436	65.9248	10.5505	1.10275	88.5666	6.31757	73.2977	19.5809	6.82719	2.5048	52.6124	39.8455	7.40572	0.550805	31.6804	47.314	20.6612	0.287921
T12	cAVSD	1	109	369	136	3.00593	2.05399	2.8	51.8	768.526	64.7	7.95527	91.7225	7.60168	26.2347	48.2166	17.592	0.900075	80.7065	10.9052	61.9665	33.1879	4.69161	4.96301	56.6352	39.1764	3.99097	1.10375	25.6817	62.5872	11.6043	0.394045
T13	HLHS/IAA	0	11	17579	38	5.2351	14.0492	1.8	17.3	258.004	50	3.68217	96.1216	9.73898	25.8829	44.2202	19.0831	0.631874	27.3168	42.3742	54.1047	40.3014	5.25283	20.3813	25.6967	69.0468	5.12863	6.65149	26.478	68.0773	5.20465	0.500794
T14	TGA	0	6	25707	105	4.75168	6.21992	2.1	29.8	222.983	38.1	4.41141	95.2806	21.8113	34.981	34.2897	7.32803	1.07226	75.6918	15.1732	61.7656	32.4333	5.38973	4.48108	29.6429	63.25	7	1.70281	38.5338	56.8609	4.32331	0.627351
T15	ToF	1	192	134	9	4.51487	4.18645	1.2	16.8	79.5183	38.4	7.48783	92.372	9.4807	33.9961	31.7634	22.5993	0.750512	79.3305	10.4585	49.2122	42.3935	8.33405	6.25397	35.361	58.7575	5.87431	1.44024	18.5058	70.3032	11.1285	0.354771
T16	TGA	0	9	29895	217	3.77062	3.8865	3.1	36.7	682.635	58.8	21.2482	78.6109	9.23149	15.4964	51.5347	23.2189	0.708414	56.8954	28.2153	32.1697	63.874	3.90261	9.30914	18.733	78.1742	3.05209	3.02433	20.0835	77.0355	2.83925	0.578349
T17	TGA	0	7	15579	28	4.60807	6.95898	1	66.2	188.633	68.7	2.81447	96.909	8.31234	17.0445	70.7809	3.1906	3.6114	46.4288	35.4386	57.9578	39.5789	2.40831	7.9446	27.5629	61.5101	10.8963	3.63823	27.4799	70.9786	1.47453	0.555976
T18	VSD	0	119	268	31	NA	NA	NA	NA	NA	NA	4.42228	95.2554	10.0117	12.3679	59.8982	17.6047	1.08369	86.6622	6.98254	49.6825	43.6505	6.59415	3.42658	33.2061	58.7549	7.986	1.13965	19.0689	67.9528	12.9783	0.195514
T19	TGA	0	7	19406	73	NA	NA	NA	NA	NA	NA	0.872747	99.0195	7.78993	54.4858	36.7177	0.743982	1.17647	61.119	20.4536	53.4926	39.5957	6.64768	12.5284	26.6995	69.0148	4.24261	3.11707	24.4029	69.0385	6.28635	0.173192
T20	VSD	0	214	528	23	3.24039	10.2183	2.5	66.3	803.703	62.4	1.91932	98.0034	12.2292	17.6872	60.7709	8.73273	1.04752	84.8654	6.83827	69.2898	26.9343	3.55608	5.53321	53.3655	44.3888	2.22155	1.04952	47.6766	46.5945	5.44239	0.110564
T21	VSD	1	177	895	50	3.25784	9.08846	2.9	26.8	563.184	53.6	2.81777	97.0067	8.81452	20.1422	40.1986	30.011	0.959337	88.9064	5.49144	73.3805	22.0803	4.27988	3.51223	61.5533	35.0603	3.20389	0.616411	36.1063	54.2461	9.53206	0.194075
T22	VSD	0	293	264	11	NA	8.56216	10.1	44.4	NA	NA	6.06631	93.7888	12.2402	21.2686	50.4858	15.4251	0.912162	82.1391	10.8822	72.1986	23.9191	3.72985	3.92361	48.6986	48.7875	2.46941	1.26393	44.6133	46.6851	8.56354	0.509763
T23	cAVSD	1	114	3668	47	4.49405	7.93526	2.2	39.6	483.725	58.6	4.16995	95.6127	18.3942	30.6157	35.133	14.5111	1.38719	79.572	12.4841	58.8121	27.5793	12.9222	3.55367	49.9146	42.0163	8.06911	1.79269	31.2759	50.2823	17.6515	0.325208
T24	cAVSD	0	363	414	14	2.6937	4.22354	4.6	66.3	854.899	61.4	3.42134	96.45	11.5428	12.8418	46.8665	27.7005	0.493933	82.9407	8.80429	55.881	24.3045	19.2085	5.00562	35.457	45.9302	18.4189	1.10023	18.0749	54.335	27.0389	0.393691
T25	cAVSD	0	155	11465	23	5.51274	7.69712	2.7	45.3	431.043	51.7	3.7338	95.9802	11.2801	21.0755	52.8064	14.0594	0.974129	83.3585	9.7427	59.3479	22.2274	17.727	3.13475	41.1864	40.2427	18.3575	1.23192	37.4786	47.084	14.8085	0.160946
T26	cAVSD	1	111	2801	17	3.61999	15.2022	2.5	28.4	374.334	50.6	3.68459	95.9802	10.979	46.7472	28.7278	11.9227	0.595859	85.053	7.71719	66.3015	26.8129	6.43485	4.51447	45.1019	48.8417	5.98149	1.21949	20.5981	65.1614	13.8047	0.24274
T27	ASD	0	253	115	10	3.60703	8.5802	4.4	41.8	880.764	57.6	4.40738	95.3089	6.26189	16.884	56.0853	19.6822	1.06845	85.4864	6.91888	61.3709	31.9473	6.57286	4.63876	48.3412	45.5383	6.10697	1.17147	28.3646	57.8552	13.6193	0.207284
T28	cAVSD	1	107	3040	18	4.38493	8.13773	1.2	17.9	233.278	47.1	4.30465	95.5377	8.6529	40.5236	23.7217	23.5742	0.199921	78.9296	14.2791	41.6848	46.0092	12.182	4.02279	28.2764	66.0931	5.57544	1.15356	15.7465	68.3629	15.6985	0.449131
T29	VSD	0	181	1444	NA	5.27268	9.27003	1.3	36.5	201.598	61.1	6.44401	93.219	7.67143	20.308	48.4488	22.941	1.41551	84.7017	9.08824	72.3865	22.0127	5.23262	2.52327	66.9681	29.9578	2.89331	0.636775	40.7643	47.0541	12.1019	0.762
T30	HLHS/IAA	0	27	66721	NA	4.73697	32	3.2	43.7	968.727	54.2	1.61542	97.8368	38.9337	48.7911	4.52573	3.71978	0.754427	25.889	49.8546	71.0387	20.9351	7.56422	11.0083	56.4627	38.7391	4.66803	7.03962	18.8309	69.4343	11.2258	0.63159
T31	VSD	0	86	777	NA	NA	11.1351	2.6	39.3	458.31	61.5	2.6436	96.9893	5.41346	19.9435	40.2793	33.4223	1.04185	85.4415	9.05374	74.6705	21.0496	3.98224	2.77955	67.395	29.066	3.53901	1.03415	46.6501	43.6725	9.34657	0.147553
T32	ASD	0	204	1332	NA	NA	8.12069	6.1	54	1664.5	53.5	2.79161	96.9231	8.25405	18.7104	48.617	22.8506	0.971495	85.8353	6.48915	67.2154	28.3195	4.31264	4.28914	49.3523	47.619	2.91038	1.21075	37.2381	54.3378	8.00503	0.169739
T33	ASD	0	209	297	NA	4.84806	7.08266	1.9	22	181.823	49	5.72113	93.8223	5.87471	25.9683	62.9581	4.67897	2.4553	84.9195	7.24068	75.8975	21.3004	2.45184	2.97521	72.0831	25.0932	2.55727	0.500888	45.5696	45.5696	8.22785	0.397857
T34	TGA	0	28	3061	NA	6.04863	10.9635	1.4	40.6	136.537	37.2	7.26706	91.9265	16.2756	29.7189	52.1454	1.98689	0.511312	0.792033	30.0655	2.97338	54.2933	42.4332	39.7921	2.51113	84.274	13.2065	23.3499	0.486618	82.539	16.9243	0.0618254
T35	cAVSD	0	137	3066	NA	5.45175	10.3426	2.7	40.3	403.966	52.7	2.90536	96.6098	8.18239	28.1907	46.5022	16.2815	0.822426	89.6359	5.89442	66.1568	29.2915	4.36053	2.15828	40.3974	55.3525	4.19205	0.695947	33.1534	56.8601	9.49168	0.42984
T36	TGA	0	8	20257	NA	3.77294	3.77377	4	39.9	686.457	60.6	6.85712	92.5228	8.17114	18.8926	61.9295	10.6711	1.01221	80.8202	12.578	54.4241	42.7385	2.76817	2.88368	35.7482	58.7753	5.43338	1.56557	29.7061	67.1168	3.0977	0.549628
T37	ToF	0	186	212	NA	3.49147	5.77662	2.5	52.5	260.755	42.6	2.80049	96.5426	9.94787	26.4118	50.7385	11.5986	0.975327	73.6977	15.6241	62.8035	27.4216	9.23462	5.66547	53.3363	39.9911	6.53915	2.24048	35.5456	52.081	11.5861	0.476322
T38	TGA	0	10	19707	NA	5.17791	5.51479	2.7	34.5	390.462	44.6	3.97349	94.843	10.6478	31.5711	38.4959	17.4237	0.789244	65.9689	19.8652	60.3957	36.0867	3.23492	8.51011	51.5396	46.6642	1.75953	3.72473	36.9347	56.6164	6.1139	0.215248
T39	VSD	1	236	4238	NA	NA	8.69405	2.6	62.8	340.716	36.6	5.08749	94.3291	9.2219	32.2767	36.8677	19.7059	1.05155	79.4412	11.4373	40.1968	36.926	22.2634	4.74751	29.8487	52.4836	17.4306	1.59126	9.90232	58.3025	31.0205	0.45074
T40	TGA	0	12	32354	NA	NA	4.08775	2.1	35	359.652	38.4	3.68015	96.0911	4.39823	13.0991	74.6026	7.49373	1.42721	66.818	17.9775	47.3991	48.1579	4.12731	9.56113	31.0082	67.522	1.42187	2.98488	25.6556	68.8391	5.13725	0.397312
T41	HLHS/IAA	0	2	33197	NA	7.61801	7.99102	2.2	31.2	327.812	44.9	1.46161	98.3743	29.8697	39.5924	22.8533	7.04978	0.638388	68.6818	16.2188	58.3741	34.5066	6.62647	10.4773	42.8077	53.236	3.93253	2.31229	23.2503	66.2945	10.0687	0.513291
T42	HLHS/IAA	0	4	52694	NA	5.92772	NA	4.3	32.5	651.348	39.3	2.00184	97.9718	27.9254	42.7499	4.94829	14.4393	0.238266	78.3787	12.0596	66.9519	28.3716	4.61464	6.02958	47.1033	47.6393	5.22988	1.77643	28.2015	67.7397	4.03546	0.459957
T43	cAVSD	0	129	7423	NA	3.44737	NA	3.7	54.4	952.261	48.6	1.61267	98.3034	9.57121	34.0735	30.3216	22.6646	0.584937	85.439	7.90901	47.6997	47.8427	4.42586	4.13057	34.668	58.2362	7.08566	0.983549	14.9	78.1609	6.93912	0.394424
T44	HLHS/IAA	0	5	19093	NA	5.79176	NA	2.6	30.2	675.963	45.6	4.1759	95.8366	37.6516	14.7478	28.4057	16.6637	1.48971	72.4928	13.1447	25.1952	65.1148	9.65505	8.21296	20.8151	69.4582	9.7081	2.53136	4.08472	87.7156	8.1997	0.232074
T45	TGA	0	14	8396	NA	4.98154	NA	1.3	23.1	203.183	39.6	31.5269	68.167	8.36898	44.217	42.5039	4.15721	1.21619	2.27089	42.8896	17.9409	78.5904	3.37216	38.1167	6.77064	90.1049	3.11921	10.7903	2.59096	93.6582	3.72276	0.693379
T46	TGA	0	8	14326	NA	3.42114	NA	2.6	47.1	283.487	37	7.9048	91.9705	11.0976	37.4119	42.8827	8.01849	0.534762	41.2765	36.5907	32.4766	57.6934	9.80283	14.235	21.1553	73.2429	5.57048	5.28357	9.33183	82.9057	7.75303	0.342605
T47	TGA	0	5	30383	NA	5.81558	NA	2.8	23.9	608.59	42.8	2.09586	97.7833	14.7873	41.7357	24.8644	14.302	0.430755	51.5101	35.648	49.2577	45.0164	5.61954	6.52679	38.5582	55.6483	5.75607	4.27084	17.894	73.7536	8.26648	0.382417
T48	TGA	0	6	6178	NA	3.34328	NA	NA	NA	NA	NA	1.77046	98.1745	12.5461	32.2088	40.2741	13.7322	1.0343	63.305	22.2242	59.3036	39.4516	1.22337	7.4987	46.6595	48.6815	4.60827	3.58489	26.9027	71.0422	1.98886	0.239088
T49	HLHS/IAA	1	4	22523	NA	5.4767	NA	NA	NA	NA	NA	2.40362	97.2061	9.63785	34.0732	24.338	27.6285	1.06496	68.5616	18.5568	48.337	49.6264	2.02885	7.23949	42.2558	55.0243	2.71996	2.87952	19.9465	77.7295	2.32403	0.617694
T50	TGA	0	6	15011	NA	4.10632	NA	2.1	48	464.972	44.9	4.24601	95.7366	14.4268	67.8658	3.61603	5.0699	0.574537	69.1271	17.0013	48.4197	48.3322	3.21404	9.25046	44.7453	51.966	3.27971	1.91953	18.4755	76.9165	4.56503	0.258748
T51	ToF	0	240	2994	NA	4.47787	NA	4.4	73.4	477.927	38.9	3.81533	96.1017	12.817	53.0806	23.6457	8.59072	2.70653	76.2037	13.027	51.3463	43.9959	4.64487	4.20711	40.1224	54.1035	5.76904	1.90158	17.8357	72.3196	9.83352	0.10426
T52	cAVSD	1	154	187	NA	3.3355	NA	1.6	62.8	133.282	26.9	9.21997	90.7417	12.2096	48.0275	7.50153	20.2494	0.425756	74.3647	14.3345	72.322	26.4802	0.845166	7.15616	64.6319	33.4526	1.78969	1.13812	34.7324	63.9903	1.15572	0.240223
T53	ToF	0	15	4440	NA	5.1056	NA	2.6	49.9	426.04	45.7	5.78054	94.1686	11.6179	23.5407	43.8636	20.0632	0.812276	77.1821	11.6546	54.2697	44.3209	1.3618	7.50523	42.3215	55.3237	2.32708	1.81861	23.8567	74.1616	1.90549	0.162178
T54	ToF	0	106	1945	NA	3.14283	NA	4.9	74.8	864.254	37.4	3.87004	96.1583	8.45532	13.7536	36.5086	39.764	0.64806	72.0354	13.7394	57.1968	40.3584	2.4192	10.1548	43.4256	53.6866	2.88782	2.26206	23.7707	72.5364	3.69291	0.123545
T55	TGA	0	11	29184	NA	3.98317	NA	3	48.2	498.167	56.8	3.39991	96.4018	6.94426	36.6352	35.0188	19.7595	3.07895	79.1921	10.6151	58.2427	40.3308	1.38346	4.89275	56.9817	41.4896	1.51007	0.792655	22.0944	75.9494	1.95627	0.179693
T56	ASD	0	227	4796	NA	3.32533	NA	5.7	60.5	610.857	40.3	2.29245	97.7295	8.78467	25.1634	35.037	27.9948	1.03849	78.3873	10.9935	55.3645	43.7959	0.836509	7.58413	40.2928	57.556	2.14218	0.714918	28.2515	70.1763	1.47689	0.199251
T57	TGA	0	12	39260	NA	2.89274	NA	2.9	61.4	386.425	37.7	7.73743	92.2528	5.89118	22.9645	52.531	17.7841	1.80885	74.3814	13.5197	44.3024	51.8225	3.86047	7.80501	25.8401	67.8887	6.26273	1.51212	14.9365	81.0775	3.98598	0.117896
T58	HLHS/IAA	0	7	29887	NA	3.62045	NA	4.3	41	693.562	43.8	1.74047	98.2561	10.1216	33.5818	29.2271	24.6763	1.57678	68.839	17.7601	49.8063	48.9181	1.25602	8.51766	33.6624	64.2164	2.09676	2.15982	17.3423	81.6281	1.0296	0.080611
